# Supplementary material for: Design and analysis of mismatch probes for long oligonucleotide microarrays
Source: BMC Genomics. 2008 Oct 17;9:491. doi: 10.1186/1471-2164-9-491 (PMC2576263; doi:10.1186/1471-2164-9-491)
Supplement: Additional file 1 — The PM and MM probes in this study. the column 1 shows the probe names and column 2 shows their values of relative signal intensities. The columns 3 and 4 show the sequences of probes and their paired sequences and column 5 shows the positions of mismatch nucleotides. [file 1471-2164-9-491-S1.xls]

## Sheet: Sheet1
Additional File 1. The PM and MM probes in this study
probe name	relative signal intensity	Probe Seq	Paired seq	Mismatch positions
DVU0625-1_PM	1	GCAGGCTATGACGACCTGATGATCCAGGCCCGTGAGATGGTCCGCAAGGG	CCCTTGCGGACCATCTCACGGGCCTGGATCATCAGGTCGTCATAGCCTGC
DVU0625-1_MM1	0.870847	GCAGGCTATGACGACCTGATGATCAAGGCCCGTGAGATGGTCCGCAAGGG	CCCTTGCGGACCATCTCACGGGCCTGGATCATCAGGTCGTCATAGCCTGC	25,
DVU0625-1_MM1_random1	1.01182	GCAGGCTATGACGAACTGATGATCCAGGCCCGTGAGATGGTCCGCAAGGG	CCCTTGCGGACCATCTCACGGGCCTGGATCATCAGGTCGTCATAGCCTGC	15,
DVU0625-1_MM1_random2	0.922881	GCAGGCTATGACGACCTGATGATCCAGGACCGTGAGATGGTCCGCAAGGG	CCCTTGCGGACCATCTCACGGGCCTGGATCATCAGGTCGTCATAGCCTGC	29,
DVU0625-1_MM1_random3	0.918814	GCAGGCTATGACGACCTGATGATCCAGGCCCGTGAAATGGTCCGCAAGGG	CCCTTGCGGACCATCTCACGGGCCTGGATCATCAGGTCGTCATAGCCTGC	36,
DVU0625-1_MM2	0.775824	GCAGGCTATGACGACCGGATGATCCAGGCCCGTAAGATGGTCCGCAAGGG	CCCTTGCGGACCATCTCACGGGCCTGGATCATCAGGTCGTCATAGCCTGC	17,34,
DVU0625-1_MM2_random1	1.00144	ACAGGCTATGACGACCTGATGATCCAGGCACGTGAGATGGTCCGCAAGGG	CCCTTGCGGACCATCTCACGGGCCTGGATCATCAGGTCGTCATAGCCTGC	1,30,
DVU0625-1_MM2_random2	0.875574	GCAGGCTATGACGACCTAATGATCCAGGCCCGTGAGATGGTCAGCAAGGG	CCCTTGCGGACCATCTCACGGGCCTGGATCATCAGGTCGTCATAGCCTGC	18,43,
DVU0625-1_MM2_random3	0.927419	GCAGGCTATGACGACCTGATGATCCGGGCCCGTGAGATGGTCCGCAAAGG	CCCTTGCGGACCATCTCACGGGCCTGGATCATCAGGTCGTCATAGCCTGC	26,48,
DVU0625-1_MM3	0.624503	GCAGGCTATGAAGACCTGATGATCAAGGCCCGTGAGAGGGTCCGCAAGGG	CCCTTGCGGACCATCTCACGGGCCTGGATCATCAGGTCGTCATAGCCTGC	12,25,38,
DVU0625-1_MM3_random1	0.748209	GCAGGCTATGACGACCTGATGATCCAGGCCAGTGAGATGGTCCGCAGAGG	CCCTTGCGGACCATCTCACGGGCCTGGATCATCAGGTCGTCATAGCCTGC	31,47,48,
DVU0625-1_MM3_random2	0.890945	GCAAGCTATGACGACCTGATGATCCAGGCCCGTGAAGTGGTCCGCAAGGG	CCCTTGCGGACCATCTCACGGGCCTGGATCATCAGGTCGTCATAGCCTGC	4,36,37,
DVU0625-1_MM3_random3	0.547621	GCAGGCTATGACGAACTGGTGATCCAGGACCGTGAGATGGTCCGCAAGGG	CCCTTGCGGACCATCTCACGGGCCTGGATCATCAGGTCGTCATAGCCTGC	15,19,29,
DVU0625-1_MM4	0.00233798	GCAGGCTATAACGACCTGAGGATCCAGGCACGTGAGATGATCCGCAAGGG	CCCTTGCGGACCATCTCACGGGCCTGGATCATCAGGTCGTCATAGCCTGC	10,20,30,40,
DVU0625-1_MM4_random1	0.643458	GCAGGCTATGAAGGCCTGATGAGCCAGGCCCGTGAGATGGTCCGCAAGGA	CCCTTGCGGACCATCTCACGGGCCTGGATCATCAGGTCGTCATAGCCTGC	12,14,23,50,
DVU0625-1_MM4_random2	0.869798	GCGGGCTATGACGGCATGATGATCCAGGCCCGTGAGATGGTCCGCAAGGG	CCCTTGCGGACCATCTCACGGGCCTGGATCATCAGGTCGTCATAGCCTGC	3,14,16,
DVU0625-1_MM4_random3	0.309943	GCAGGCTATGACGACCTAATGATCAAGGCCCGTGGGATGGTCCACAAGGG	CCCTTGCGGACCATCTCACGGGCCTGGATCATCAGGTCGTCATAGCCTGC	18,25,35,44,
DVU0625-1_MM5	0.303992	GCAGGCTAGGACGACCGGATGATCAAGGCCCGTAAGATGGTACGCAAGGG	CCCTTGCGGACCATCTCACGGGCCTGGATCATCAGGTCGTCATAGCCTGC	9,17,25,34,42,
DVU0625-1_MM5_random1	0.221384	GCAGGCTATGACGAACTGATAATCAAGGCCCGTGAGATGGTCAACAAGGG	CCCTTGCGGACCATCTCACGGGCCTGGATCATCAGGTCGTCATAGCCTGC	15,21,25,43,44,
DVU0625-1_MM5_random2	0.45086	GCAAGCTAGGAAGACCTAATGATACAGGCCCGTGAGATGGTCCGCAAGGG	CCCTTGCGGACCATCTCACGGGCCTGGATCATCAGGTCGTCATAGCCTGC	4,9,12,18,24,
DVU0625-1_MM5_random3	0.590937	GCGGGCTATGACGAACTGGTGATCCAGGCCCGTGAGATAGTCCGCAAGGG	CCCTTGCGGACCATCTCACGGGCCTGGATCATCAGGTCGTCATAGCCTGC	3,15,19,39,
DVU0625-1_MM6	0.180256	GCAGGCGATGACGAACTGATGGTCCAGGACCGTGAAATGGTCAGCAAGGG	CCCTTGCGGACCATCTCACGGGCCTGGATCATCAGGTCGTCATAGCCTGC	7,15,22,29,36,43,
DVU0625-1_MM6_random1	0.407131	ACGGGATATGAAGACATGATGATCCAGGCCCGTAAGATGGTCCGCAAGGG	CCCTTGCGGACCATCTCACGGGCCTGGATCATCAGGTCGTCATAGCCTGC	1,3,6,12,16,34,
DVU0625-1_MM6_random2	0.298565	GCAGGCTATGACAGACTGGTGATCCGGGCCCGTAAGATGGTCCGCAAGGG	CCCTTGCGGACCATCTCACGGGCCTGGATCATCAGGTCGTCATAGCCTGC	13,14,15,19,26,34,
DVU0625-1_MM6_random3	0.380907	GCAGGCTATGACGACCTGATGATACAGGCACGTGAGGTGGGCCGCAAAAG	CCCTTGCGGACCATCTCACGGGCCTGGATCATCAGGTCGTCATAGCCTGC	24,30,37,41,48,49,
DVU0625-1_MM7	0.0301221	GCAGGCGATGACAACCTGGTGATCAAGGCCAGTGAGGTGGTCAGCAAGGG	CCCTTGCGGACCATCTCACGGGCCTGGATCATCAGGTCGTCATAGCCTGC	7,13,19,25,31,37,43,
DVU0625-1_MM7_random1	0.222195	GAAGGCTATGACGACAGAATGATCCAGGCCAGTGAGATGGTCAGCAAGAG	CCCTTGCGGACCATCTCACGGGCCTGGATCATCAGGTCGTCATAGCCTGC	2,16,17,18,31,43,49,
DVU0625-1_MM7_random2	0.243826	GCAGACGGTGACAACCGGATGATCCAGGCCCGTGAGATAGTCCGCAAGGG	CCCTTGCGGACCATCTCACGGGCCTGGATCATCAGGTCGTCATAGCCTGC	5,7,8,13,17,39,
DVU0625-1_MM7_random3	0.108034	ACAGGCTATGACGACCTAATGATCCGGGACCATGAGATGATCCGCAAGGG	CCCTTGCGGACCATCTCACGGGCCTGGATCATCAGGTCGTCATAGCCTGC	1,18,26,29,32,40,
DVU1466-1_PM	1	TGGCAAGGTGGGCGAAGTGATGGGCGTGAACACGACGCTACTGCGTTCTC	GAGAACGCAGTAGCGTCGTGTTCACGCCCATCACTTCGCCCACCTTGCCA
DVU1466-1_MM1	0.832772	TGGCAAGGTGGGCGAAGTGATGGGAGTGAACACGACGCTACTGCGTTCTC	GAGAACGCAGTAGCGTCGTGTTCACGCCCATCACTTCGCCCACCTTGCCA	25,
DVU1466-1_MM1_random1	0.836542	TGGCAAGGTGGGCGAAGTGATGGGCGTGAGCACGACGCTACTGCGTTCTC	GAGAACGCAGTAGCGTCGTGTTCACGCCCATCACTTCGCCCACCTTGCCA	30,
DVU1466-1_MM1_random2	0.850284	TGGCAAGGTGGGCGAAGTGATGGGCGTGAGCACGACGCTACTGCGTTCTC	GAGAACGCAGTAGCGTCGTGTTCACGCCCATCACTTCGCCCACCTTGCCA	30,
DVU1466-1_MM1_random3	0.830589	TGGCAAGGTGGGCGAAGTGATGGGCGTGAACACGACGCTACTGCGTGCTC	GAGAACGCAGTAGCGTCGTGTTCACGCCCATCACTTCGCCCACCTTGCCA	47,
DVU1466-1_MM2	0.492618	TGGCAAGGTGGGCGAAATGATGGGCGTGAACACAACGCTACTGCGTTCTC	GAGAACGCAGTAGCGTCGTGTTCACGCCCATCACTTCGCCCACCTTGCCA	17,34,
DVU1466-1_MM2_random1	0.583399	TGGCAAGGGGGGCGAAGTGATGGACGTGAACACGACGCTACTGCGTTCTC	GAGAACGCAGTAGCGTCGTGTTCACGCCCATCACTTCGCCCACCTTGCCA	9,24,
DVU1466-1_MM2_random2	0.760951	TGGCAAGGTGGGCGAAGTGATGGGCGTGAACACGACGATACTGCGTGCTC	GAGAACGCAGTAGCGTCGTGTTCACGCCCATCACTTCGCCCACCTTGCCA	38,47,
DVU1466-1_MM2_random3	0.771664	TGGCGAGGTGGGCGAAGTGATGGGCGTGAACACGACGCTACTGAGTTCTC	GAGAACGCAGTAGCGTCGTGTTCACGCCCATCACTTCGCCCACCTTGCCA	5,44,
DVU1466-1_MM3	0.428926	TGGCAAGGTGGACGAAGTGATGGGAGTGAACACGACGATACTGCGTTCTC	GAGAACGCAGTAGCGTCGTGTTCACGCCCATCACTTCGCCCACCTTGCCA	12,25,38,
DVU1466-1_MM3_random1	0.678495	TGACAAGGTGGGCGAAGTGATGGGCGTGAACACGACACTAATGCGTTCTC	GAGAACGCAGTAGCGTCGTGTTCACGCCCATCACTTCGCCCACCTTGCCA	3,37,41,
DVU1466-1_MM3_random2	0.764037	TGGCAAGGTGGGCGAAGTGATGGGCGTGAACACGGAGATACTGCGTTCTC	GAGAACGCAGTAGCGTCGTGTTCACGCCCATCACTTCGCCCACCTTGCCA	35,36,38,
DVU1466-1_MM3_random3	0.698104	TGGCAAGGTGGGCGAGGTGATGGGCGTGAACACGGCGCTACTGCGTTCGC	GAGAACGCAGTAGCGTCGTGTTCACGCCCATCACTTCGCCCACCTTGCCA	16,35,49,
DVU1466-1_MM4	0.43703	TGGCAAGGTAGGCGAAGTGGTGGGCGTGAGCACGACGCTGCTGCGTTCTC	GAGAACGCAGTAGCGTCGTGTTCACGCCCATCACTTCGCCCACCTTGCCA	10,20,30,40,
DVU1466-1_MM4_random1	0.551655	TGGCAAGGTGGGCAAAGGGATGGGCGTGAACAAGACGCTACTGCGTTCTA	GAGAACGCAGTAGCGTCGTGTTCACGCCCATCACTTCGCCCACCTTGCCA	14,18,33,50,
DVU1466-1_MM4_random2	0.496275	TGGCAAGATGGGCGAAGTGATGGGCATGAACACGACGCGACTGCGTTCTC	GAGAACGCAGTAGCGTCGTGTTCACGCCCATCACTTCGCCCACCTTGCCA	8,26,39,
DVU1466-1_MM4_random3	0.494553	TGGCAAGGTGGGCAAAGTGATGGGCGTAAACACGACGCTACTGAGTTCTA	GAGAACGCAGTAGCGTCGTGTTCACGCCCATCACTTCGCCCACCTTGCCA	14,28,44,50,
DVU1466-1_MM5	0.097297	TGGCAAGGGGGGCGAAATGATGGGAGTGAACACAACGCTACGGCGTTCTC	GAGAACGCAGTAGCGTCGTGTTCACGCCCATCACTTCGCCCACCTTGCCA	9,17,25,34,42,
DVU1466-1_MM5_random1	0.254092	TGGCAAGATGGGCGAAGTGGTGGGCGTGAGAACAACGCTACTGCGTTCTC	GAGAACGCAGTAGCGTCGTGTTCACGCCCATCACTTCGCCCACCTTGCCA	8,20,30,31,34,
DVU1466-1_MM5_random2	0.379808	TAGCAAGGGAGGCGAAGTGATGGGCGTGAAAACGACGATACTGCGTTCTC	GAGAACGCAGTAGCGTCGTGTTCACGCCCATCACTTCGCCCACCTTGCCA	2,9,10,31,38,
DVU1466-1_MM5_random3	0.223885	TGGCAGGGGGGGCGAAGTGATGGGCGTAAACGCAACGCTACTGCGTTCTC	GAGAACGCAGTAGCGTCGTGTTCACGCCCATCACTTCGCCCACCTTGCCA	6,9,28,32,34,
DVU1466-1_MM6	0.0353471	TGGCAAAGTGGGCGGAGTGATAGGCGTGGACACGAAGCTACTACGTTCTC	GAGAACGCAGTAGCGTCGTGTTCACGCCCATCACTTCGCCCACCTTGCCA	7,15,22,29,36,43,
DVU1466-1_MM6_random1	0.231253	TGACAAGGTGGGCGGAGTGGGGGGCGTGGACACGACGCGACTGCGTTCTC	GAGAACGCAGTAGCGTCGTGTTCACGCCCATCACTTCGCCCACCTTGCCA	3,15,20,21,29,39,
DVU1466-1_MM6_random2	0.12484	TGGCGAGGTGAGAGAAGTGATGGACGTGGACACGACGCTACTGCGGTCTC	GAGAACGCAGTAGCGTCGTGTTCACGCCCATCACTTCGCCCACCTTGCCA	5,11,13,24,29,46,
DVU1466-1_MM6_random3	0.29239	TAGCAGAGTGGGCGAGGTGATGGGAGTGAACACGACGCTACTACGTTCTC	GAGAACGCAGTAGCGTCGTGTTCACGCCCATCACTTCGCCCACCTTGCCA	2,6,7,16,25,43,
DVU1466-1_MM7	0.000854771	TGGCAAAGTGGGAGAAGTAATGGGAGTGAAAACGACACTACTACGTTCTC	GAGAACGCAGTAGCGTCGTGTTCACGCCCATCACTTCGCCCACCTTGCCA	7,13,19,25,31,37,43,
DVU1466-1_MM7_random1	0.031763	TGGAAAAGTGGGCGAAGTGATGGACGGGAGCACGAAGCTACTACGTTCTC	GAGAACGCAGTAGCGTCGTGTTCACGCCCATCACTTCGCCCACCTTGCCA	4,7,24,27,30,36,43,
DVU1466-1_MM7_random2	0.268153	TGGCAAGGTGGGCGGAATGATGGGCAGGAACACGACGCTACTACATTCTC	GAGAACGCAGTAGCGTCGTGTTCACGCCCATCACTTCGCCCACCTTGCCA	15,17,26,27,43,45,
DVU1466-1_MM7_random3	0.101232	TGGCAAGATGGGCAGAGTGAGGGGCATGAACACGACGCTACTGCATTCTC	GAGAACGCAGTAGCGTCGTGTTCACGCCCATCACTTCGCCCACCTTGCCA	8,14,15,21,26,45,
DVU1782-1_PM	1	GGGTGGGAGATGGTCTACAGCCATCCTGCCCTGTATTCCTTCGTCTTGAA	TTCAAGACGAAGGAATACAGGGCAGGATGGCTGTAGACCATCTCCCACCC
DVU1782-1_MM1	0.785752	GGGTGGGAGATGGTCTACAGCCATACTGCCCTGTATTCCTTCGTCTTGAA	TTCAAGACGAAGGAATACAGGGCAGGATGGCTGTAGACCATCTCCCACCC	25,
DVU1782-1_MM1_random1	0.746036	GGGTGGGAGATGGTCTACAGCCATCCTGCCCTGTATTCCGTCGTCTTGAA	TTCAAGACGAAGGAATACAGGGCAGGATGGCTGTAGACCATCTCCCACCC	40,
DVU1782-1_MM1_random2	0.730459	GGGTGGGAGATGGTCTACAGCCATCCTGCCCTGTATTCCTTCATCTTGAA	TTCAAGACGAAGGAATACAGGGCAGGATGGCTGTAGACCATCTCCCACCC	43,
DVU1782-1_MM1_random3	0.54631	GAGTGGGAGATGGTCTACAGCCATCCTGCCCTGTATTCCTTCGTCTTGAA	TTCAAGACGAAGGAATACAGGGCAGGATGGCTGTAGACCATCTCCCACCC	2,
DVU1782-1_MM2	0.777915	GGGTGGGAGATGGTCTGCAGCCATCCTGCCCTGGATTCCTTCGTCTTGAA	TTCAAGACGAAGGAATACAGGGCAGGATGGCTGTAGACCATCTCCCACCC	17,34,
DVU1782-1_MM2_random1	0.695653	GGGTGGGAGATGGGCTACAGCCATCCTGCCCTGTATTCCTTCGTCGTGAA	TTCAAGACGAAGGAATACAGGGCAGGATGGCTGTAGACCATCTCCCACCC	14,46,
DVU1782-1_MM2_random2	1.05262	AGGTGGGAGATGGTCTACAGCCATCCTGCCCTGTGTTCCTTCGTCTTGAA	TTCAAGACGAAGGAATACAGGGCAGGATGGCTGTAGACCATCTCCCACCC	1,35,
DVU1782-1_MM2_random3	0.668283	GGGTGGGAGGTGGTCTACAGCCATCCGGCCCTGTATTCCTTCGTCTTGAA	TTCAAGACGAAGGAATACAGGGCAGGATGGCTGTAGACCATCTCCCACCC	10,27,
DVU1782-1_MM3	0.315152	GGGTGGGAGATAGTCTACAGCCATACTGCCCTGTATTACTTCGTCTTGAA	TTCAAGACGAAGGAATACAGGGCAGGATGGCTGTAGACCATCTCCCACCC	12,25,38,
DVU1782-1_MM3_random1	0.153711	GGGTGGGAGATAGTCTACAACCAGCCTGCCCTGTATTCCTTCGTCTTGAA	TTCAAGACGAAGGAATACAGGGCAGGATGGCTGTAGACCATCTCCCACCC	12,20,24,
DVU1782-1_MM3_random2	0.193641	GGGTGGGAAATGGTCTACAGCCATCCTACCCTGGATTCCTTCGTCTTGAA	TTCAAGACGAAGGAATACAGGGCAGGATGGCTGTAGACCATCTCCCACCC	9,28,34,
DVU1782-1_MM3_random3	0.480797	GGGTGGGAGATGGTCTACAGCCGGCCTGCCCGGTATTCCTTCGTCTTGAA	TTCAAGACGAAGGAATACAGGGCAGGATGGCTGTAGACCATCTCCCACCC	23,24,32,
DVU1782-1_MM4	0.123603	GGGTGGGAGGTGGTCTACAACCATCCTGCACTGTATTCCGTCGTCTTGAA	TTCAAGACGAAGGAATACAGGGCAGGATGGCTGTAGACCATCTCCCACCC	10,20,30,40,
DVU1782-1_MM4_random1	0.249627	GGGTGGGAGGTGGTCTACAGCAATCCTGCCCTGTATTCCTGCGGCTTGAA	TTCAAGACGAAGGAATACAGGGCAGGATGGCTGTAGACCATCTCCCACCC	10,22,41,44,
DVU1782-1_MM4_random2	0.207794	GGGTGGGAGAGGGTCTACAGCCATCATGCCCGGTATTCCTTCATCTTGAA	TTCAAGACGAAGGAATACAGGGCAGGATGGCTGTAGACCATCTCCCACCC	11,26,32,43,
DVU1782-1_MM4_random3	0.418706	GGATGGGAGATGGTCTACAGCAATCCTGCCCTGTAGTCCTTCGTCTTGGA	TTCAAGACGAAGGAATACAGGGCAGGATGGCTGTAGACCATCTCCCACCC	3,22,36,49,
DVU1782-1_MM5	0.0697482	GGGTGGGAAATGGTCTGCAGCCATACTGCCCTGGATTCCTTAGTCTTGAA	TTCAAGACGAAGGAATACAGGGCAGGATGGCTGTAGACCATCTCCCACCC	9,17,25,34,42,
DVU1782-1_MM5_random1	0.0781223	AGGTGGGAGATAGTATACAGCCGTCCTGCCCTATATTCCTTCGTCTTGAA	TTCAAGACGAAGGAATACAGGGCAGGATGGCTGTAGACCATCTCCCACCC	1,12,15,23,33,
DVU1782-1_MM5_random2	0.372567	GGGTGGGAGATGGTCTACGGCCATCCTGCCCTGGATTCATGCGTCTTGAA	TTCAAGACGAAGGAATACAGGGCAGGATGGCTGTAGACCATCTCCCACCC	19,34,39,41,
DVU1782-1_MM5_random3	0.0506586	GGGTGGGAGATGGTCTACGGCCATCCTACCCGGTATTACTGCGTCTTGAA	TTCAAGACGAAGGAATACAGGGCAGGATGGCTGTAGACCATCTCCCACCC	19,28,32,38,41,
DVU1782-1_MM6	0.00314703	GGGTGGAAGATGGTATACAGCAATCCTGACCTGTAGTCCTTCATCTTGAA	TTCAAGACGAAGGAATACAGGGCAGGATGGCTGTAGACCATCTCCCACCC	7,15,22,29,36,43,
DVU1782-1_MM6_random1	0.0840483	AGATGGGAGATGGTCTACAGCCGTCCGGCCATGTATTCCTTAGTCTTGAA	TTCAAGACGAAGGAATACAGGGCAGGATGGCTGTAGACCATCTCCCACCC	1,3,23,27,31,42,
DVU1782-1_MM6_random2	0.0501222	GGGTGGGAGATGGTCTGCAGCCATCATACCCTGTATTCCGTCATCTTGAA	TTCAAGACGAAGGAATACAGGGCAGGATGGCTGTAGACCATCTCCCACCC	17,26,28,40,43,
DVU1782-1_MM6_random3	0.142879	AGGTGGGAGATGGTCTACAGCAATCCTGCCCTATAGTCCGTCGGCTTGAA	TTCAAGACGAAGGAATACAGGGCAGGATGGCTGTAGACCATCTCCCACCC	1,22,33,36,40,44,
DVU1782-1_MM7	0.00249737	GGGTGGAAGATGATCTACGGCCATACTGCCATGTATGCCTTCATCTTGAA	TTCAAGACGAAGGAATACAGGGCAGGATGGCTGTAGACCATCTCCCACCC	7,13,19,25,31,37,43,
DVU1782-1_MM7_random1	0.0256051	GGGTGGGAAATGGGCGACAGCCATCCTGCACTGTAGTCCTTCGGCTTAAA	TTCAAGACGAAGGAATACAGGGCAGGATGGCTGTAGACCATCTCCCACCC	9,14,16,30,36,44,48,
DVU1782-1_MM7_random2	0.0208858	GGATGGGAGAGAGTCTGCAGCCGTCCTACCCTGTATTCCTTCGTCTTGGA	TTCAAGACGAAGGAATACAGGGCAGGATGGCTGTAGACCATCTCCCACCC	3,11,12,17,23,28,49,
DVU1782-1_MM7_random3	0.0194941	GGATGGGAGGTGATCTACAGCCATCATGCCATGTATTACTTCGTCTTGAA	TTCAAGACGAAGGAATACAGGGCAGGATGGCTGTAGACCATCTCCCACCC	3,10,13,26,31,38,
DVU2526-1_PM	1	AAGGTCGAGGAGGTGAACCCGGAACAGATAGTGGAGCATGTGGCCCACAG	CTGTGGGCCACATGCTCCACTATCTGTTCCGGGTTCACCTCCTCGACCTT
DVU2526-1_MM1	0.802445	AAGGTCGAGGAGGTGAACCCGGAAAAGATAGTGGAGCATGTGGCCCACAG	CTGTGGGCCACATGCTCCACTATCTGTTCCGGGTTCACCTCCTCGACCTT	25,
DVU2526-1_MM1_random1	0.834664	AAGGTCGAGGAGGTGAACCCGGAACAGATAGTGGAGCATGTGGCCAACAG	CTGTGGGCCACATGCTCCACTATCTGTTCCGGGTTCACCTCCTCGACCTT	46,
DVU2526-1_MM1_random2	0.795892	GAGGTCGAGGAGGTGAACCCGGAACAGATAGTGGAGCATGTGGCCCACAG	CTGTGGGCCACATGCTCCACTATCTGTTCCGGGTTCACCTCCTCGACCTT	1,
DVU2526-1_MM1_random3	0.74428	AAGGTCGAGGAGGTGAACCCGGAACAGATAGTGGAGCATGTGGACCACAG	CTGTGGGCCACATGCTCCACTATCTGTTCCGGGTTCACCTCCTCGACCTT	44,
DVU2526-1_MM2	0.637344	AAGGTCGAGGAGGTGAGCCCGGAACAGATAGTGAAGCATGTGGCCCACAG	CTGTGGGCCACATGCTCCACTATCTGTTCCGGGTTCACCTCCTCGACCTT	17,34,
DVU2526-1_MM2_random1	0.418028	AAGGTCGAGGAGGTGAACCCGGAACAGATAGTGGGGCAGGTGGCCCACAG	CTGTGGGCCACATGCTCCACTATCTGTTCCGGGTTCACCTCCTCGACCTT	35,39,
DVU2526-1_MM2_random2	0.631687	AAGGTCGAGGAGGGGAACCCGGAACAGATAGTGGAGCATGTGGCCAACAG	CTGTGGGCCACATGCTCCACTATCTGTTCCGGGTTCACCTCCTCGACCTT	14,46,
DVU2526-1_MM2_random3	0.768616	AAGGTCGAGAGGGTGAACCCGGAACAGATAGTGGAGCATGTGGCCCACAG	CTGTGGGCCACATGCTCCACTATCTGTTCCGGGTTCACCTCCTCGACCTT	10,11,
DVU2526-1_MM3	0.378158	AAGGTCGAGGAAGTGAACCCGGAAAAGATAGTGGAGCGTGTGGCCCACAG	CTGTGGGCCACATGCTCCACTATCTGTTCCGGGTTCACCTCCTCGACCTT	12,25,38,
DVU2526-1_MM3_random1	0.553435	AAGGTCGAGGAGGTAAACCCGGGACAGATAGTGGAGCATGTGGCCCACGG	CTGTGGGCCACATGCTCCACTATCTGTTCCGGGTTCACCTCCTCGACCTT	15,23,49,
DVU2526-1_MM3_random2	0.479918	AAGGTCGAGGAGATGAACCCGGAACAGATAGTGGAGCAGGTGGACCACAG	CTGTGGGCCACATGCTCCACTATCTGTTCCGGGTTCACCTCCTCGACCTT	13,39,44,
DVU2526-1_MM3_random3	0.391753	AAGGTCGAGGAGGTAAACCCGGAACAGATAGTGGAGAATGTGGCCCAAAG	CTGTGGGCCACATGCTCCACTATCTGTTCCGGGTTCACCTCCTCGACCTT	15,37,48,
DVU2526-1_MM4	0.199777	AAGGTCGAGAAGGTGAACCAGGAACAGATGGTGGAGCATATGGCCCACAG	CTGTGGGCCACATGCTCCACTATCTGTTCCGGGTTCACCTCCTCGACCTT	10,20,30,40,
DVU2526-1_MM4_random1	0.358441	AAGGTCGAGGAGGTGAACCCGGAACAAATAGTGGAACATGTGGCCAACAG	CTGTGGGCCACATGCTCCACTATCTGTTCCGGGTTCACCTCCTCGACCTT	27,36,46,
DVU2526-1_MM4_random2	0.461924	AGGGTCGAGGAGGTGAAACCGGAACAGGTAGTGGAGCATGTGGCCCGCAG	CTGTGGGCCACATGCTCCACTATCTGTTCCGGGTTCACCTCCTCGACCTT	2,18,28,47,
DVU2526-1_MM4_random3	0.525952	AAAGTCGAGGAGGTGAACCCGGAACAGATAATGGAGCATGTGGCCCGAAG	CTGTGGGCCACATGCTCCACTATCTGTTCCGGGTTCACCTCCTCGACCTT	3,31,47,48,
DVU2526-1_MM5	0.0271775	AAGGTCGAAGAGGTGAGCCCGGAAAAGATAGTGAAGCATGTAGCCCACAG	CTGTGGGCCACATGCTCCACTATCTGTTCCGGGTTCACCTCCTCGACCTT	9,17,25,34,42,
DVU2526-1_MM5_random1	0.213072	AAGGTCGAGGAGGTGAACCCGGAACGGATAGTGGAACGTGTAGCCAACAG	CTGTGGGCCACATGCTCCACTATCTGTTCCGGGTTCACCTCCTCGACCTT	26,36,38,42,46,
DVU2526-1_MM5_random2	0.135642	AAGATCGAGGAAGTGAACCAGGAACGGATAGTGGAGCATGTGGCCAACAG	CTGTGGGCCACATGCTCCACTATCTGTTCCGGGTTCACCTCCTCGACCTT	4,12,20,26,46,
DVU2526-1_MM5_random3	0.212559	AAGATCGAGGAGGGGAACCCGGGACAGATAGTGGAGCAGGTAGCCCACAG	CTGTGGGCCACATGCTCCACTATCTGTTCCGGGTTCACCTCCTCGACCTT	4,14,23,39,42,
DVU2526-1_MM6	0.00279892	AAGGTCAAGGAGGTAAACCCGAAACAGAGAGTGGAACATGTGACCCACAG	CTGTGGGCCACATGCTCCACTATCTGTTCCGGGTTCACCTCCTCGACCTT	7,15,22,29,36,43,
DVU2526-1_MM6_random1	0.450759	AGGGTCGAGGAGGTGAGCCCGGAACAGATAGTGGAGCAGGGGGCCCGCAA	CTGTGGGCCACATGCTCCACTATCTGTTCCGGGTTCACCTCCTCGACCTT	2,17,39,41,47,50,
DVU2526-1_MM6_random2	0.0098339	AAGGTCGAAAAGGTGAACCCAGAAAAGATAATGGAGCAGGTGGCCCACAG	CTGTGGGCCACATGCTCCACTATCTGTTCCGGGTTCACCTCCTCGACCTT	9,10,21,25,31,39,
DVU2526-1_MM6_random3	0.221568	GAGGTCGAGGGGGGGGACCCGGAACAGAGAGTGGAGAATGTGGCCCACAG	CTGTGGGCCACATGCTCCACTATCTGTTCCGGGTTCACCTCCTCGACCTT	1,11,14,16,29,37,
DVU2526-1_MM7	0.00396069	AAGGTCAAGGAGATGAACACGGAAAAGATAATGGAGAATGTGACCCACAG	CTGTGGGCCACATGCTCCACTATCTGTTCCGGGTTCACCTCCTCGACCTT	7,13,19,25,31,37,43,
DVU2526-1_MM7_random1	0.00599121	AAGGTCGAAGAGATGAACCAGAAACAGAGAGTAGAGCATGTGGCCCACAG	CTGTGGGCCACATGCTCCACTATCTGTTCCGGGTTCACCTCCTCGACCTT	9,13,20,22,29,33,
DVU2526-1_MM7_random2	0.0119084	AAGGGCGAGGAAGTGAAACCAGAACAGAGGGTGAAGCATGTGGCCCACAG	CTGTGGGCCACATGCTCCACTATCTGTTCCGGGTTCACCTCCTCGACCTT	5,12,18,21,29,30,34,
DVU2526-1_MM7_random3	0.107476	AAGGGCAAGGAGGTGGAACCGAAACAGATAGTGGAGCATGTGGCCCGCGG	CTGTGGGCCACATGCTCCACTATCTGTTCCGGGTTCACCTCCTCGACCTT	5,7,16,18,22,47,49,
MMP0707-1_PM	1	CAGAGGAGTAGTTCCTGCGGCACTTGCGGCAATGATATACACAAATATTA	TAATATTTGTGTATATCATTGCCGCAAGTGCCGCAGGAACTACTCCTCTG
MMP0707-1_MM1	0.579058	CAGAGGAGTAGTTCCTGCGGCACTGGCGGCAATGATATACACAAATATTA	TAATATTTGTGTATATCATTGCCGCAAGTGCCGCAGGAACTACTCCTCTG	25,
MMP0707-1_MM1_random1	0.649301	CAGAGGAGTAGTTCCTGCGGCACTTGCGGCGATGATATACACAAATATTA	TAATATTTGTGTATATCATTGCCGCAAGTGCCGCAGGAACTACTCCTCTG	31,
MMP0707-1_MM1_random2	0.790014	CAGAGGAGTAGTTCCTGCGGCACTTGCGGCAATGATATACACGAATATTA	TAATATTTGTGTATATCATTGCCGCAAGTGCCGCAGGAACTACTCCTCTG	43,
MMP0707-1_MM1_random3	0.858588	CAGAGGAGTAGTTCCTGCGGCACTTGCGGCAATGATATACACAAGTATTA	TAATATTTGTGTATATCATTGCCGCAAGTGCCGCAGGAACTACTCCTCTG	45,
MMP0707-1_MM2	0.259602	CAGAGGAGTAGTTCCTACGGCACTTGCGGCAATAATATACACAAATATTA	TAATATTTGTGTATATCATTGCCGCAAGTGCCGCAGGAACTACTCCTCTG	17,34,
MMP0707-1_MM2_random1	0.00085831	CAGAGGAGTAGTTCCTGCGGCACTTGCGGCAGTGATATACACGAATATTA	TAATATTTGTGTATATCATTGCCGCAAGTGCCGCAGGAACTACTCCTCTG	32,43,
MMP0707-1_MM2_random2	0.729798	CAAAGGAGTAGTTCCTGCGGCACTTGCGGCAATGATATACACGAATATTA	TAATATTTGTGTATATCATTGCCGCAAGTGCCGCAGGAACTACTCCTCTG	3,43,
MMP0707-1_MM2_random3	0.472467	CAGAGGAGTAGTTCCTGCGACACTTGCGGCAATGATATACACAGATATTA	TAATATTTGTGTATATCATTGCCGCAAGTGCCGCAGGAACTACTCCTCTG	20,44,
MMP0707-1_MM3	0.413942	CAGAGGAGTAGGTCCTGCGGCACTGGCGGCAATGATAGACACAAATATTA	TAATATTTGTGTATATCATTGCCGCAAGTGCCGCAGGAACTACTCCTCTG	12,25,38,
MMP0707-1_MM3_random1	0.133131	CAGAAGAGTAGTTCCTGCGGCACTTGCAGAAATGATATACACAAATATTA	TAATATTTGTGTATATCATTGCCGCAAGTGCCGCAGGAACTACTCCTCTG	5,28,30,
MMP0707-1_MM3_random2	0.263657	CAGAGGAGTAGTTCCTGCGGAAATTGCGGCAATGAGATACACAAATATTA	TAATATTTGTGTATATCATTGCCGCAAGTGCCGCAGGAACTACTCCTCTG	21,23,36,
MMP0707-1_MM3_random3	0.166582	CAGAGGAGTAGTGCCTGCGGCACTTGCGACAATGATATACACAAATGTTA	TAATATTTGTGTATATCATTGCCGCAAGTGCCGCAGGAACTACTCCTCTG	13,29,47,
MMP0707-1_MM4	0.0306198	CAGAGGAGTGGTTCCTGCGACACTTGCGGAAATGATATAAACAAATATTA	TAATATTTGTGTATATCATTGCCGCAAGTGCCGCAGGAACTACTCCTCTG	10,20,30,40,
MMP0707-1_MM4_random1	0.0615773	CAGAGGAGTAGTTCCTGCGGCACGTGAGACAATAATATACACAAATATTA	TAATATTTGTGTATATCATTGCCGCAAGTGCCGCAGGAACTACTCCTCTG	24,27,29,34,
MMP0707-1_MM4_random2	0.433133	CGGAGAAGTAGTTCCTGCGGCACTTGCGGCAATGATATACGCAAGTATTA	TAATATTTGTGTATATCATTGCCGCAAGTGCCGCAGGAACTACTCCTCTG	2,6,41,45,
MMP0707-1_MM4_random3	0.143851	CAGAGGAGTAGTTCATGCGGCACTGGCGGAAATGATATACACAAATAGTA	TAATATTTGTGTATATCATTGCCGCAAGTGCCGCAGGAACTACTCCTCTG	15,25,30,48,
MMP0707-1_MM5	0.0180072	CAGAGGAGGAGTTCCTACGGCACTGGCGGCAATAATATACAAAAATATTA	TAATATTTGTGTATATCATTGCCGCAAGTGCCGCAGGAACTACTCCTCTG	9,17,25,34,42,
MMP0707-1_MM5_random1	0.0284511	CAAAGGAGTAGTTCCTACGGAACTTGCGGCAAGGATATACACAAAGATTA	TAATATTTGTGTATATCATTGCCGCAAGTGCCGCAGGAACTACTCCTCTG	3,17,21,33,46,
MMP0707-1_MM5_random2	0.0967587	CAGAGGAGTAGTTCAGGCGGCACGTGCGGCAAGGATATACGCAAATATTA	TAATATTTGTGTATATCATTGCCGCAAGTGCCGCAGGAACTACTCCTCTG	15,16,24,33,41,
MMP0707-1_MM5_random3	0.230276	CAGAGGAGTGGTTCCTGCGGCACGTGCGGCAATGGGATACACAAATATTG	TAATATTTGTGTATATCATTGCCGCAAGTGCCGCAGGAACTACTCCTCTG	10,24,35,36,50,
MMP0707-1_MM6	0.0215876	CAGAGGGGTAGTTCATGCGGCGCTTGCGACAATGAGATACACGAATATTA	TAATATTTGTGTATATCATTGCCGCAAGTGCCGCAGGAACTACTCCTCTG	7,15,22,29,36,43,
MMP0707-1_MM6_random1	0.100487	CAGAAGAGTGGGTCCTGCGGCACGTGCGGCAATGATAGACACAAATAGTA	TAATATTTGTGTATATCATTGCCGCAAGTGCCGCAGGAACTACTCCTCTG	5,10,12,24,38,48,
MMP0707-1_MM6_random2	0.00310116	CAAAGGAATAGTTCCTGCGGCACTGGCGACAAGGATATAAACAAATATTA	TAATATTTGTGTATATCATTGCCGCAAGTGCCGCAGGAACTACTCCTCTG	3,8,25,29,33,40,
MMP0707-1_MM6_random3	0.0937681	CAGGGGAGTAGTTCCTGCGGCACGTGCGGAAATGATGTACACAAAGATGA	TAATATTTGTGTATATCATTGCCGCAAGTGCCGCAGGAACTACTCCTCTG	4,24,30,37,46,49,
MMP0707-1_MM7	0.00245669	CAGAGGGGTAGTGCCTGCAGCACTGGCGGCGATGATGTACACGAATATTA	TAATATTTGTGTATATCATTGCCGCAAGTGCCGCAGGAACTACTCCTCTG	7,13,19,25,31,37,43,
MMP0707-1_MM7_random1	0.338432	CGGAGGAGTAGTTCCTGCGGCACTTGCGGCAGTGATGGGCACAAATATTA	TAATATTTGTGTATATCATTGCCGCAAGTGCCGCAGGAACTACTCCTCTG	2,32,37,38,39,
MMP0707-1_MM7_random2	0.00627347	CAGAGAAGTAGTTCCTAAGGAGCTTGCGGCAGTGATATACACAAATGTTA	TAATATTTGTGTATATCATTGCCGCAAGTGCCGCAGGAACTACTCCTCTG	6,17,18,21,22,32,47,
MMP0707-1_MM7_random3	0.161363	CAGGGGAGGAGTTACTGCGGCACTTGCGGCAAGGAGATACACGAATATTA	TAATATTTGTGTATATCATTGCCGCAAGTGCCGCAGGAACTACTCCTCTG	4,9,14,33,36,43,
MMP0926-1_PM	1	ATTAAACAGGTTAAAGATGCTTCAAAATCCAAAGTAAGAATTAAATCATC	GATGATTTAATTCTTACTTTGGATTTTGAAGCATCTTTAACCTGTTTAAT
MMP0926-1_MM1	0.299269	ATTAAACAGGTTAAAGATGCTTCAGAATCCAAAGTAAGAATTAAATCATC	GATGATTTAATTCTTACTTTGGATTTTGAAGCATCTTTAACCTGTTTAAT	25,
MMP0926-1_MM1_random1	0.168791	ATTAAACAGGTTAAAGATACTTCAAAATCCAAAGTAAGAATTAAATCATC	GATGATTTAATTCTTACTTTGGATTTTGAAGCATCTTTAACCTGTTTAAT	19,
MMP0926-1_MM1_random2	0.517526	ATTAAACAGGTTAAAGATGCTTCAAAAGCCAAAGTAAGAATTAAATCATC	GATGATTTAATTCTTACTTTGGATTTTGAAGCATCTTTAACCTGTTTAAT	28,
MMP0926-1_MM1_random3	0.573852	ATTAAACAGGTTAAAGATGCTTCAAAATCCAAAGTAAGAATTAAGTCATC	GATGATTTAATTCTTACTTTGGATTTTGAAGCATCTTTAACCTGTTTAAT	45,
MMP0926-1_MM2	0.0529063	ATTAAACAGGTTAAAGGTGCTTCAAAATCCAAAATAAGAATTAAATCATC	GATGATTTAATTCTTACTTTGGATTTTGAAGCATCTTTAACCTGTTTAAT	17,34,
MMP0926-1_MM2_random1	0.320101	ATGAAACAGGTTGAAGATGCTTCAAAATCCAAAGTAAGAATTAAATCATC	GATGATTTAATTCTTACTTTGGATTTTGAAGCATCTTTAACCTGTTTAAT	3,13,
MMP0926-1_MM2_random2	0.174873	ATTAGACAGGTTAAAGATGCTTAAAAATCCAAAGTAAGAATTAAATCATC	GATGATTTAATTCTTACTTTGGATTTTGAAGCATCTTTAACCTGTTTAAT	5,23,
MMP0926-1_MM2_random3	0.497708	ATTAAGCAGGTTAAAGATGCTTCAAAATCCAAAGTAAGAATTAAATCAGC	GATGATTTAATTCTTACTTTGGATTTTGAAGCATCTTTAACCTGTTTAAT	6,49,
MMP0926-1_MM3	0.0209432	ATTAAACAGGTGAAAGATGCTTCAGAATCCAAAGTAAAAATTAAATCATC	GATGATTTAATTCTTACTTTGGATTTTGAAGCATCTTTAACCTGTTTAAT	12,25,38,
MMP0926-1_MM3_random1	0.0847434	ATTAAACGGGTTAAAGAGGCTTCAAAATCCAAAGTAAGAATTAGATCATC	GATGATTTAATTCTTACTTTGGATTTTGAAGCATCTTTAACCTGTTTAAT	8,18,44,
MMP0926-1_MM3_random2	0.0876424	ATTAAACAGGTTAAAGATGCTTCAGAATCCAAAGTAAGAATTGAGTCATC	GATGATTTAATTCTTACTTTGGATTTTGAAGCATCTTTAACCTGTTTAAT	25,43,45,
MMP0926-1_MM3_random3	0.0685829	ATTAAACGGGTTAAAGATGCTGCAAAATCCAAAGTAGGAATTAAATCATC	GATGATTTAATTCTTACTTTGGATTTTGAAGCATCTTTAACCTGTTTAAT	8,22,37,
MMP0926-1_MM4	0.0135797	ATTAAACAGATTAAAGATGATTCAAAATCAAAAGTAAGAGTTAAATCATC	GATGATTTAATTCTTACTTTGGATTTTGAAGCATCTTTAACCTGTTTAAT	10,20,30,40,
MMP0926-1_MM4_random1	0.221652	AGTGAACAGGTTAAAGATGCTTCAAAATCCAAAGGGAGAATTAAATCATC	GATGATTTAATTCTTACTTTGGATTTTGAAGCATCTTTAACCTGTTTAAT	2,4,35,36,
MMP0926-1_MM4_random2	0.0346014	ATTAGACAGGGTAAAGATGCTTCAGAATCCGAAGTAAGAATTAAATCATC	GATGATTTAATTCTTACTTTGGATTTTGAAGCATCTTTAACCTGTTTAAT	5,11,25,31,
MMP0926-1_MM4_random3	0.0260536	ATTGAACAGGTTAAAGATACTTCAAAATCCAAAGTGAGAATTAGATCATC	GATGATTTAATTCTTACTTTGGATTTTGAAGCATCTTTAACCTGTTTAAT	4,19,36,44,
MMP0926-1_MM5	0.0109125	ATTAAACAAGTTAAAGGTGCTTCAGAATCCAAAATAAGAATGAAATCATC	GATGATTTAATTCTTACTTTGGATTTTGAAGCATCTTTAACCTGTTTAAT	9,17,25,34,42,
MMP0926-1_MM5_random1	0.00211283	ATTAAACAGGTTGAAGATGCTTAAAAATCCGAAGTAAGAATGAAATCAGC	GATGATTTAATTCTTACTTTGGATTTTGAAGCATCTTTAACCTGTTTAAT	13,23,31,42,49,
MMP0926-1_MM5_random2	0.0161178	ATTGAACAGATTAAAGATGCTTCAAAATCCAAAGTGAGAAGTAAAGCATC	GATGATTTAATTCTTACTTTGGATTTTGAAGCATCTTTAACCTGTTTAAT	4,10,36,41,46,
MMP0926-1_MM5_random3	0.0184358	ATTAAACAGGTTAAAGAGGCTTCAAGATACAAAGTAGGGATTAAATCATC	GATGATTTAATTCTTACTTTGGATTTTGAAGCATCTTTAACCTGTTTAAT	18,26,29,37,39,
MMP0926-1_MM6	0.0187742	ATTAAAAAGGTTAAGGATGCTGCAAAATACAAAGTGAGAATTGAATCATC	GATGATTTAATTCTTACTTTGGATTTTGAAGCATCTTTAACCTGTTTAAT	7,15,22,29,36,43,
MMP0926-1_MM6_random1	0.0243438	ATTAAACAGGTTAAGGATGATGCAAAATCAAAAGTAAGAATTAAATCAGC	GATGATTTAATTCTTACTTTGGATTTTGAAGCATCTTTAACCTGTTTAAT	15,20,22,30,49,
MMP0926-1_MM6_random2	0.02039	ATTAAACAGATGAAAGGTGCTGCAAAAGCCAAAGTAAGAATTAAGTCATC	GATGATTTAATTCTTACTTTGGATTTTGAAGCATCTTTAACCTGTTTAAT	10,12,17,22,28,45,
MMP0926-1_MM6_random3	0.0464571	GGTAAACAGGGTAAAGATGCTTCAAAATCCAAAGTAAAGATTAAATCGTC	GATGATTTAATTCTTACTTTGGATTTTGAAGCATCTTTAACCTGTTTAAT	1,2,11,38,39,48,
MMP0926-1_MM7	0.00833351	ATTAAAAAGGTTGAAGATACTTCAGAATCCGAAGTAGGAATTGAATCATC	GATGATTTAATTCTTACTTTGGATTTTGAAGCATCTTTAACCTGTTTAAT	7,13,19,25,31,37,43,
MMP0926-1_MM7_random1	0.0499805	ATTAAACAGGTTAAAGATGCTTCAAAGTCCAAAGTAAGAAGTAGGTAAGC	GATGATTTAATTCTTACTTTGGATTTTGAAGCATCTTTAACCTGTTTAAT	27,41,44,45,47,49,
MMP0926-1_MM7_random2	0.00782712	AGTAGACAGGGTAAGGATGCTTCAAGATCCAAAATAAGAATGAAATCATC	GATGATTTAATTCTTACTTTGGATTTTGAAGCATCTTTAACCTGTTTAAT	2,5,11,15,26,34,42,
MMP0926-1_MM7_random3	0.0151122	ATTGAACAGGTTAGAGGTGCTTCAAAATACAAAGTAAGAATTGAAGCATA	GATGATTTAATTCTTACTTTGGATTTTGAAGCATCTTTAACCTGTTTAAT	4,14,17,29,43,46,50,
MMP1559-1_PM	1	ATTAAAAGCTGCAATTGGTAAAAAAACATACCAAGTATCAAGAGTTCCAT	ATGGAACTCTTGATACTTGGTATGTTTTTTTACCAATTGCAGCTTTTAAT
MMP1559-1_MM1	0.497835	ATTAAAAGCTGCAATTGGTAAAAAGACATACCAAGTATCAAGAGTTCCAT	ATGGAACTCTTGATACTTGGTATGTTTTTTTACCAATTGCAGCTTTTAAT	25,
MMP1559-1_MM1_random1	0.676035	ATTAAAAGCTGCAATTGGTAAAAAAACGTACCAAGTATCAAGAGTTCCAT	ATGGAACTCTTGATACTTGGTATGTTTTTTTACCAATTGCAGCTTTTAAT	28,
MMP1559-1_MM1_random2	0.43587	ATTAAAAGCTGCAATTGGTAAAAAAACATACCAAGTATAAAGAGTTCCAT	ATGGAACTCTTGATACTTGGTATGTTTTTTTACCAATTGCAGCTTTTAAT	39,
MMP1559-1_MM1_random3	0.649563	ATTAAAAGCTGCAATTGGTAAAAAAACATACCAAGTATCAAGAGTTACAT	ATGGAACTCTTGATACTTGGTATGTTTTTTTACCAATTGCAGCTTTTAAT	47,
MMP1559-1_MM2	0.125203	ATTAAAAGCTGCAATTAGTAAAAAAACATACCAGGTATCAAGAGTTCCAT	ATGGAACTCTTGATACTTGGTATGTTTTTTTACCAATTGCAGCTTTTAAT	17,34,
MMP1559-1_MM2_random1	0.179981	ATTAAAAGCGGCAATTGGTAAAAAAACATACCAAGTATCAAAAGTTCCAT	ATGGAACTCTTGATACTTGGTATGTTTTTTTACCAATTGCAGCTTTTAAT	10,42,
MMP1559-1_MM2_random2	0.239818	ATTAAAAGCTGCAATTGGTAAAAAAAAAGACCAAGTATCAAGAGTTCCAT	ATGGAACTCTTGATACTTGGTATGTTTTTTTACCAATTGCAGCTTTTAAT	27,29,
MMP1559-1_MM2_random3	0.252038	ATTAAAAGCTGCAATTGGTAAAGAGACATACCAAGTATCAAGAGTTCCAT	ATGGAACTCTTGATACTTGGTATGTTTTTTTACCAATTGCAGCTTTTAAT	23,25,
MMP1559-1_MM3	0.0730584	ATTAAAAGCTGAAATTGGTAAAAAGACATACCAAGTAGCAAGAGTTCCAT	ATGGAACTCTTGATACTTGGTATGTTTTTTTACCAATTGCAGCTTTTAAT	12,25,38,
MMP1559-1_MM3_random1	0.153969	ATTAAAGGCTGCAATTGGTAAAAAAACATACCAAGGATAAAGAGTTCCAT	ATGGAACTCTTGATACTTGGTATGTTTTTTTACCAATTGCAGCTTTTAAT	7,36,39,
MMP1559-1_MM3_random2	0.0696976	ATTAAAAGCTGCAAGTGGTGAAAAAACATACCAAATATCAAGAGTTCCAT	ATGGAACTCTTGATACTTGGTATGTTTTTTTACCAATTGCAGCTTTTAAT	15,20,35,
MMP1559-1_MM3_random3	0.33467	ATTAAAAGCTGCGATTGGTAAAAAAACATACCAAGTATCAAGAGTGCCAT	ATGGAACTCTTGATACTTGGTATGTTTTTTTACCAATTGCAGCTTTTAAT	13,46,
MMP1559-1_MM4	0.0945942	ATTAAAAGCGGCAATTGGTGAAAAAACATGCCAAGTATCGAGAGTTCCAT	ATGGAACTCTTGATACTTGGTATGTTTTTTTACCAATTGCAGCTTTTAAT	10,20,30,40,
MMP1559-1_MM4_random1	0.0913067	ATTGAAAGCTGCAATTGGTAAAAAAACAGACAAAGTATCAAGAGTTCAAT	ATGGAACTCTTGATACTTGGTATGTTTTTTTACCAATTGCAGCTTTTAAT	4,29,32,48,
MMP1559-1_MM4_random2	0.0624984	ATTAAAAGCTGCAATTGGTAAAAAAACATGACGAGTATCGAGAGTTCCAT	ATGGAACTCTTGATACTTGGTATGTTTTTTTACCAATTGCAGCTTTTAAT	30,31,33,40,
MMP1559-1_MM4_random3	0.0949779	ATTAAAAGCTGCGATTGGTAAAAAAACATACCAAGTGGCAGGAGTTCCAT	ATGGAACTCTTGATACTTGGTATGTTTTTTTACCAATTGCAGCTTTTAAT	13,37,38,41,
MMP1559-1_MM5	0.0177058	ATTAAAAGATGCAATTAGTAAAAAGACATACCAGGTATCAAAAGTTCCAT	ATGGAACTCTTGATACTTGGTATGTTTTTTTACCAATTGCAGCTTTTAAT	9,17,25,34,42,
MMP1559-1_MM5_random1	0.0214473	ATTAAAAGCTGAAATTGGTAAGAGAACATACCAAGGATCAAGAGTTCAAT	ATGGAACTCTTGATACTTGGTATGTTTTTTTACCAATTGCAGCTTTTAAT	12,22,24,36,48,
MMP1559-1_MM5_random2	0.0112896	ATTAAAAGCTGCAATTAGTAAGAAAACGTACCAAGGATCAAGAGTTCCAG	ATGGAACTCTTGATACTTGGTATGTTTTTTTACCAATTGCAGCTTTTAAT	17,22,28,36,50,
MMP1559-1_MM5_random3	0.0203883	ATTAAAAGATGCAATTGGTGAAAAGACATGCCAAGTATCAAGGGTTCCAT	ATGGAACTCTTGATACTTGGTATGTTTTTTTACCAATTGCAGCTTTTAAT	9,20,25,30,43,
MMP1559-1_MM6	0.00316664	ATTAAAGGCTGCAAGTGGTAAGAAAACAGACCAAGGATCAAGGGTTCCAT	ATGGAACTCTTGATACTTGGTATGTTTTTTTACCAATTGCAGCTTTTAAT	7,15,22,29,36,43,
MMP1559-1_MM6_random1	0.0144046	AGTAAAAGCTGAAATTGAGAGGAAAACATACCAAGTATCAAGAGTTCCAT	ATGGAACTCTTGATACTTGGTATGTTTTTTTACCAATTGCAGCTTTTAAT	2,12,18,19,21,22,
MMP1559-1_MM6_random2	0.011724	ATTAAAAGCTGCAGTTGATAAAAGAACAGACCGAGTATCAAAAGTTCCAT	ATGGAACTCTTGATACTTGGTATGTTTTTTTACCAATTGCAGCTTTTAAT	14,18,24,29,33,42,
MMP1559-1_MM6_random3	0.0109209	ATTAAAGGCTGCAATTGGTAGAAAAACATACCAAGTAGCAGGAATTACAT	ATGGAACTCTTGATACTTGGTATGTTTTTTTACCAATTGCAGCTTTTAAT	7,21,38,41,44,47,
MMP1559-1_MM7	0.0112818	ATTAAAGGCTGCGATTGGGAAAAAGACATAACAAGTGTCAAGGGTTCCAT	ATGGAACTCTTGATACTTGGTATGTTTTTTTACCAATTGCAGCTTTTAAT	7,13,19,25,31,37,43,
MMP1559-1_MM7_random1	0.00546013	ATTGAAAACTGCAATTGGTAAAGGAACATACCAAGTATAAAGGGTTCCAG	ATGGAACTCTTGATACTTGGTATGTTTTTTTACCAATTGCAGCTTTTAAT	4,8,23,24,39,43,50,
MMP1559-1_MM7_random2	0.0305117	ATTAAGAGCTGCAATTGGTAAAAAAAAATGCAAAGTATCAAAAATTCCAG	ATGGAACTCTTGATACTTGGTATGTTTTTTTACCAATTGCAGCTTTTAAT	6,27,30,32,42,44,50,
MMP1559-1_MM7_random3	0.00549954	AGTAAAAGCTGCAATTGGTGAAAAAGCATACCAAGGATAGAGAGTGCCAT	ATGGAACTCTTGATACTTGGTATGTTTTTTTACCAATTGCAGCTTTTAAT	2,20,26,36,39,40,46,
SO1362-1_PM	1	GGTAGTTATAGTGGGCGGTAAAGGCCAGCTTGGCGGGCTGTTTCAACAAA	TTTGTTGAAACAGCCCGCCAAGCTGGCCTTTACCGCCCACTATAACTACC
SO1362-1_MM1	0.89636	GGTAGTTATAGTGGGCGGTAAAGGACAGCTTGGCGGGCTGTTTCAACAAA	TTTGTTGAAACAGCCCGCCAAGCTGGCCTTTACCGCCCACTATAACTACC	25,
SO1362-1_MM1_random1	0.830219	GGTAGTTATAGTGGGCGGTAAAGGCCAACTTGGCGGGCTGTTTCAACAAA	TTTGTTGAAACAGCCCGCCAAGCTGGCCTTTACCGCCCACTATAACTACC	28,
SO1362-1_MM1_random2	0.78911	GGTAGTTATAGTGAGCGGTAAAGGCCAGCTTGGCGGGCTGTTTCAACAAA	TTTGTTGAAACAGCCCGCCAAGCTGGCCTTTACCGCCCACTATAACTACC	14,
SO1362-1_MM1_random3	0.98925	GGTAGTTATAGTGGGCGGTAAAGGCCAGCTTGGCGGGCTGTTTCAACAGA	TTTGTTGAAACAGCCCGCCAAGCTGGCCTTTACCGCCCACTATAACTACC	49,
SO1362-1_MM2	0.454372	GGTAGTTATAGTGGGCAGTAAAGGCCAGCTTGGAGGGCTGTTTCAACAAA	TTTGTTGAAACAGCCCGCCAAGCTGGCCTTTACCGCCCACTATAACTACC	17,34,
SO1362-1_MM2_random1	0.667246	GGTAGTTATAGTGGGCGGTAAAGGCCAGCTTGGCGGACTGGTTCAACAAA	TTTGTTGAAACAGCCCGCCAAGCTGGCCTTTACCGCCCACTATAACTACC	37,41,
SO1362-1_MM2_random2	0.574939	GGTAGTTATAGTGGGCGGTAAAGGCCAGCTGGGCGGACTGTTTCAACAAA	TTTGTTGAAACAGCCCGCCAAGCTGGCCTTTACCGCCCACTATAACTACC	31,37,
SO1362-1_MM2_random3	0.692348	GGTAATTATAGTGGGCAGTAAAGGCCAGCTTGGCGGGCTGTTTCAACAAA	TTTGTTGAAACAGCCCGCCAAGCTGGCCTTTACCGCCCACTATAACTACC	5,17,
SO1362-1_MM3	0.403265	GGTAGTTATAGGGGGCGGTAAAGGACAGCTTGGCGGGATGTTTCAACAAA	TTTGTTGAAACAGCCCGCCAAGCTGGCCTTTACCGCCCACTATAACTACC	12,25,38,
SO1362-1_MM3_random1	0.523982	GGTAGTTATAGTGGGCGGTAGAGGCCGGCTTGGCGGGCTGTTTCAACGAA	TTTGTTGAAACAGCCCGCCAAGCTGGCCTTTACCGCCCACTATAACTACC	21,27,48,
SO1362-1_MM3_random2	0.50153	GGTAGTTATAGTGGGCGGTAAAGGCAGGCGTGGCGGGCTGTTTCAACAAA	TTTGTTGAAACAGCCCGCCAAGCTGGCCTTTACCGCCCACTATAACTACC	26,27,30,
SO1362-1_MM3_random3	0.560876	GGTAGTTATAGTGGGCGGTAAGGGCCAGCTTGGCGGGATGTTTCGACAAA	TTTGTTGAAACAGCCCGCCAAGCTGGCCTTTACCGCCCACTATAACTACC	22,38,45,
SO1362-1_MM4	0.347764	GGTAGTTATGGTGGGCGGTGAAGGCCAGCGTGGCGGGCTATTTCAACAAA	TTTGTTGAAACAGCCCGCCAAGCTGGCCTTTACCGCCCACTATAACTACC	10,20,30,40,
SO1362-1_MM4_random1	0.184524	GGTAGGTATAGTGGGCGGTAAAAGCCAGCTTGACGGGCTGGTTCAACAAA	TTTGTTGAAACAGCCCGCCAAGCTGGCCTTTACCGCCCACTATAACTACC	6,23,33,41,
SO1362-1_MM4_random2	0.244866	GGTGGTTATAGTGGGAGGTAAAGGCCAGCTTGACGGGCTGTTGCAACAAA	TTTGTTGAAACAGCCCGCCAAGCTGGCCTTTACCGCCCACTATAACTACC	4,16,33,43,
SO1362-1_MM4_random3	0.471789	GGTAGTTATAGTGGGAGGTAAAGGCCAGCTTGGCGGGCGGTTTCAAAGAA	TTTGTTGAAACAGCCCGCCAAGCTGGCCTTTACCGCCCACTATAACTACC	16,39,47,48,
SO1362-1_MM5	0.0884145	GGTAGTTAGAGTGGGCAGTAAAGGACAGCTTGGAGGGCTGTGTCAACAAA	TTTGTTGAAACAGCCCGCCAAGCTGGCCTTTACCGCCCACTATAACTACC	9,17,25,34,42,
SO1362-1_MM5_random1	0.238529	AGTAGTTATAGTGGGCGGTAAAAACCAGATTGGCGGGCTGTTGCAACAAA	TTTGTTGAAACAGCCCGCCAAGCTGGCCTTTACCGCCCACTATAACTACC	1,23,24,29,43,
SO1362-1_MM5_random2	0.299905	GGTAGTTATAGTGGGCGGTAAAGGACAGATTGGCGGGATGGTTCAAAAAA	TTTGTTGAAACAGCCCGCCAAGCTGGCCTTTACCGCCCACTATAACTACC	25,29,38,41,47,
SO1362-1_MM5_random3	0.260088	GGTAGGTATAGGGGACGGGAAAGGCCAGCGTGGCGGGCTGTTTCAACAAA	TTTGTTGAAACAGCCCGCCAAGCTGGCCTTTACCGCCCACTATAACTACC	6,12,15,19,30,
SO1362-1_MM6	0.00426594	GGTAGTGATAGTGGACGGTAAGGGCCAGATTGGCGAGCTGTTGCAACAAA	TTTGTTGAAACAGCCCGCCAAGCTGGCCTTTACCGCCCACTATAACTACC	7,15,22,29,36,43,
SO1362-1_MM6_random1	0.00248826	GGTAGTTATAGTAGGCGGTAAAGGACAAATTGACGGGCTGTGTCAACAAA	TTTGTTGAAACAGCCCGCCAAGCTGGCCTTTACCGCCCACTATAACTACC	13,25,28,29,33,42,
SO1362-1_MM6_random2	0.276331	AGTAGGTATAGTGGGCGGTAAAGGCCAGCTTAGCGGGCTGGGTCAGCAAA	TTTGTTGAAACAGCCCGCCAAGCTGGCCTTTACCGCCCACTATAACTACC	1,6,32,41,42,46,
SO1362-1_MM6_random3	0.340626	GATAATTGTAGGGGGCGGTAAAAGCCAGCTTGGCGGGCTGTTTCAGCAAA	TTTGTTGAAACAGCCCGCCAAGCTGGCCTTTACCGCCCACTATAACTACC	2,5,8,12,23,46,
SO1362-1_MM7	0.0251	GGTAGTGATAGTAGGCGGGAAAGGACAGCTGGGCGGACTGTTGCAACAAA	TTTGTTGAAACAGCCCGCCAAGCTGGCCTTTACCGCCCACTATAACTACC	7,13,19,25,31,37,43,
SO1362-1_MM7_random1	0.0162383	GGTAGTGATAGTAGGCGATAAAGGACAGCGTGGCGGGCGGTTTCAAAAAA	TTTGTTGAAACAGCCCGCCAAGCTGGCCTTTACCGCCCACTATAACTACC	7,13,18,25,30,39,47,
SO1362-1_MM7_random2	0.235168	GGTGGTTAGAGTGAAAGGTAAAGGCCGGCTTGGCGGGCTGTTTCAACAAA	TTTGTTGAAACAGCCCGCCAAGCTGGCCTTTACCGCCCACTATAACTACC	4,9,14,15,16,27,
SO1362-1_MM7_random3	0.181037	GGTAAGTATAGTGGGCGGTAAAGGCCAGCTTGACAGGCTGTTGCAACGAG	TTTGTTGAAACAGCCCGCCAAGCTGGCCTTTACCGCCCACTATAACTACC	5,6,33,35,43,48,50,
SO1779-1_PM	1	CGCATTTCGATTGGCAACCTTCAACAGGTAAAACAGAAGGCATTCAAACT	AGTTTGAATGCCTTCTGTTTTACCTGTTGAAGGTTGCCAATCGAAATGCG
SO1779-1_MM1	0.572881	CGCATTTCGATTGGCAACCTTCAAAAGGTAAAACAGAAGGCATTCAAACT	AGTTTGAATGCCTTCTGTTTTACCTGTTGAAGGTTGCCAATCGAAATGCG	25,
SO1779-1_MM1_random1	0.48251	CGCATTTAGATTGGCAACCTTCAACAGGTAAAACAGAAGGCATTCAAACT	AGTTTGAATGCCTTCTGTTTTACCTGTTGAAGGTTGCCAATCGAAATGCG	8,
SO1779-1_MM1_random2	0.483138	CGCATTTCGATTGGCAACCTTCAACAAGTAAAACAGAAGGCATTCAAACT	AGTTTGAATGCCTTCTGTTTTACCTGTTGAAGGTTGCCAATCGAAATGCG	27,
SO1779-1_MM1_random3	0.629026	CGCATTTCGATTGGCAAACTTCAACAGGTAAAACAGAAGGCATTCAAACT	AGTTTGAATGCCTTCTGTTTTACCTGTTGAAGGTTGCCAATCGAAATGCG	18,
SO1779-1_MM2	0.337889	CGCATTTCGATTGGCAGCCTTCAACAGGTAAAAAAGAAGGCATTCAAACT	AGTTTGAATGCCTTCTGTTTTACCTGTTGAAGGTTGCCAATCGAAATGCG	17,34,
SO1779-1_MM2_random1	0.270825	CGCATTTCGATTGGCAACCTTCAACAGGTAAAACAAAAGACATTCAAACT	AGTTTGAATGCCTTCTGTTTTACCTGTTGAAGGTTGCCAATCGAAATGCG	36,40,
SO1779-1_MM2_random2	0.218004	CGCATTTCGATTGGAAACCTTCAACAAGTAAAACAGAAGGCATTCAAACT	AGTTTGAATGCCTTCTGTTTTACCTGTTGAAGGTTGCCAATCGAAATGCG	15,27,
SO1779-1_MM2_random3	0.456585	CGCATTTCGATTGGCAACCTTCAACAGGTAAAACAGGAAGCATTCAAACT	AGTTTGAATGCCTTCTGTTTTACCTGTTGAAGGTTGCCAATCGAAATGCG	37,39,
SO1779-1_MM3	0.150729	CGCATTTCGATGGGCAACCTTCAAAAGGTAAAACAGAGGGCATTCAAACT	AGTTTGAATGCCTTCTGTTTTACCTGTTGAAGGTTGCCAATCGAAATGCG	12,25,38,
SO1779-1_MM3_random1	0.338578	CGCATTTCGATTGGCAACCTGCAACAGGTAAAACAGAAGGCATTCAAAAG	AGTTTGAATGCCTTCTGTTTTACCTGTTGAAGGTTGCCAATCGAAATGCG	21,49,50,
SO1779-1_MM3_random2	0.380366	AGCATTTCGATTGGCAACCTTCAACAGGTAAAACAAAAGGCATTCAAAAT	AGTTTGAATGCCTTCTGTTTTACCTGTTGAAGGTTGCCAATCGAAATGCG	1,36,49,
SO1779-1_MM3_random3	0.194213	CGCATTTCGAGTGGCAACCTTCAGCAGGTAAAACAGAAGACATTCAAACT	AGTTTGAATGCCTTCTGTTTTACCTGTTGAAGGTTGCCAATCGAAATGCG	11,24,40,
SO1779-1_MM4	0.0648524	CGCATTTCGGTTGGCAACCGTCAACAGGTGAAACAGAAGACATTCAAACT	AGTTTGAATGCCTTCTGTTTTACCTGTTGAAGGTTGCCAATCGAAATGCG	10,20,30,40,
SO1779-1_MM4_random1	0.110729	CGCATTTCGATTGGCAGCCTTCGACAGGTAAAACAGAAGGAATTCAGACT	AGTTTGAATGCCTTCTGTTTTACCTGTTGAAGGTTGCCAATCGAAATGCG	17,23,41,47,
SO1779-1_MM4_random2	0.201629	CGCATTGCGATTGGCAACCTTCGACAGGTAAAACAGAAGGCAGTCAGACT	AGTTTGAATGCCTTCTGTTTTACCTGTTGAAGGTTGCCAATCGAAATGCG	7,23,43,47,
SO1779-1_MM4_random3	0.151084	CGCATTTCGATTGGCAACCTTCAACAAGTAAGGCAGAAGGCATTCAAGCT	AGTTTGAATGCCTTCTGTTTTACCTGTTGAAGGTTGCCAATCGAAATGCG	27,32,33,48,
SO1779-1_MM5	0.00687521	CGCATTTCAATTGGCAGCCTTCAAAAGGTAAAAAAGAAGGCGTTCAAACT	AGTTTGAATGCCTTCTGTTTTACCTGTTGAAGGTTGCCAATCGAAATGCG	9,17,25,34,42,
SO1779-1_MM5_random1	0.0246812	AGCATTGCGATTAGCAAACTTCAAAAGGTAAAACAGAAGGCATTCAAACT	AGTTTGAATGCCTTCTGTTTTACCTGTTGAAGGTTGCCAATCGAAATGCG	1,7,13,18,25,
SO1779-1_MM5_random2	0.00350679	CGCAGTTCGATTGGAAACCTTCAAAAGGTAAAAAAGAAGGCATTCAAACG	AGTTTGAATGCCTTCTGTTTTACCTGTTGAAGGTTGCCAATCGAAATGCG	5,15,25,34,50,
SO1779-1_MM5_random3	0.211913	CGCATTTCGATGGGCAACCTTCAACAGGTAAAGCAGAAGGCGTTCGAACT	AGTTTGAATGCCTTCTGTTTTACCTGTTGAAGGTTGCCAATCGAAATGCG	12,33,42,46,
SO1779-1_MM6	0.00416775	CGCATTGCGATTGGAAACCTTAAACAGGGAAAACAAAAGGCAGTCAAACT	AGTTTGAATGCCTTCTGTTTTACCTGTTGAAGGTTGCCAATCGAAATGCG	7,15,22,29,36,43,
SO1779-1_MM6_random1	0.0857653	CGCATTTCGAGGGGCAACCTTAAACAGGTAAAACGGAAGGCATTCAAAAG	AGTTTGAATGCCTTCTGTTTTACCTGTTGAAGGTTGCCAATCGAAATGCG	11,12,22,35,49,50,
SO1779-1_MM6_random2	0.0025038	CGCATGTCGAGTGACAACCGTCAGCAGATAAAACAGAAGGCATTCAAACT	AGTTTGAATGCCTTCTGTTTTACCTGTTGAAGGTTGCCAATCGAAATGCG	6,11,14,20,24,28,
SO1779-1_MM6_random3	0.104182	CGCATTTCGATTGGCAAACTGCAGCAGGTAAAACAGAAGGCAGTCAAGAT	AGTTTGAATGCCTTCTGTTTTACCTGTTGAAGGTTGCCAATCGAAATGCG	18,21,24,43,48,49,
SO1779-1_MM7	0.000949155	CGCATTGCGATTAGCAACATTCAAAAGGTAGAACAGGAGGCAGTCAAACT	AGTTTGAATGCCTTCTGTTTTACCTGTTGAAGGTTGCCAATCGAAATGCG	7,13,19,25,31,37,43,
SO1779-1_MM7_random1	0.00313106	CGCATTTCGAGTAACAACCTTAAACAAGTAAAACAGGAGGCATTAAAACT	AGTTTGAATGCCTTCTGTTTTACCTGTTGAAGGTTGCCAATCGAAATGCG	11,13,14,22,27,37,45,
SO1779-1_MM7_random2	0.00701789	CGCATTGCGATGGGCAACCTTCGACAGGTAAAGCAGGGGGCGTTCAAACT	AGTTTGAATGCCTTCTGTTTTACCTGTTGAAGGTTGCCAATCGAAATGCG	7,12,23,33,37,38,42,
SO1779-1_MM7_random3	0.00410231	CGCAGTTCGATTGGCAAACTTCAACAAATAAAAAAGAAGGCAGTAAAACT	AGTTTGAATGCCTTCTGTTTTACCTGTTGAAGGTTGCCAATCGAAATGCG	5,18,27,28,34,43,45,
SO2452-1_PM	1	GTTACATGACTTTGGTGATCGTCAAGATTGGCAGATCCTCATGCAACAAG	CTTGTTGCATGAGGATCTGCCAATCTTGACGATCACCAAAGTCATGTAAC
SO2452-1_MM1	0.839691	GTTACATGACTTTGGTGATCGTCAGGATTGGCAGATCCTCATGCAACAAG	CTTGTTGCATGAGGATCTGCCAATCTTGACGATCACCAAAGTCATGTAAC	25,
SO2452-1_MM1_random1	0.918168	GTTACATGACTTTGGTGATCGTCAAGATTGGCGGATCCTCATGCAACAAG	CTTGTTGCATGAGGATCTGCCAATCTTGACGATCACCAAAGTCATGTAAC	33,
SO2452-1_MM1_random2	0.932741	GTTACATGACTTTGGTGATCGTCAAGATTGGCAGATCATCATGCAACAAG	CTTGTTGCATGAGGATCTGCCAATCTTGACGATCACCAAAGTCATGTAAC	38,
SO2452-1_MM1_random3	0.758096	GTTACATGACTTTGGTGATCGTCAAGATGGGCAGATCCTCATGCAACAAG	CTTGTTGCATGAGGATCTGCCAATCTTGACGATCACCAAAGTCATGTAAC	29,
SO2452-1_MM2	0.229311	GTTACATGACTTTGGTAATCGTCAAGATTGGCAAATCCTCATGCAACAAG	CTTGTTGCATGAGGATCTGCCAATCTTGACGATCACCAAAGTCATGTAAC	17,34,
SO2452-1_MM2_random1	0.595124	GTTAAATGACTTTGGTGATCGTCAAGATTGGCAGGTCCTCATGCAACAAG	CTTGTTGCATGAGGATCTGCCAATCTTGACGATCACCAAAGTCATGTAAC	5,35,
SO2452-1_MM2_random2	0.525863	GTTACATGAATTGGGTGATCGTCAAGATTGGCAGATCCTCATGCAACAAG	CTTGTTGCATGAGGATCTGCCAATCTTGACGATCACCAAAGTCATGTAAC	10,13,
SO2452-1_MM2_random3	0.734675	GGTACATGGCTTTGGTGATCGTCAAGATTGGCAGATCCTCATGCAACAAG	CTTGTTGCATGAGGATCTGCCAATCTTGACGATCACCAAAGTCATGTAAC	2,9,
SO2452-1_MM3	0.292695	GTTACATGACTGTGGTGATCGTCAGGATTGGCAGATCATCATGCAACAAG	CTTGTTGCATGAGGATCTGCCAATCTTGACGATCACCAAAGTCATGTAAC	12,25,38,
SO2452-1_MM3_random1	0.293386	GTTGCATGACTTTGGTGATCGTCAAAATTGGCAGAGCCTCATGCAACAAG	CTTGTTGCATGAGGATCTGCCAATCTTGACGATCACCAAAGTCATGTAAC	4,26,36,
SO2452-1_MM3_random2	0.170073	GTTGCATGACTTTGGTGATCGTCAAGATTGACAAATCCTCATGCAACAAG	CTTGTTGCATGAGGATCTGCCAATCTTGACGATCACCAAAGTCATGTAAC	4,31,34,
SO2452-1_MM3_random3	0.285355	GTTAAATGACTTTGGTGATCGTCAAGATTGGAAGATCCTCGTGCAACAAG	CTTGTTGCATGAGGATCTGCCAATCTTGACGATCACCAAAGTCATGTAAC	5,32,41,
SO2452-1_MM4	0.0129143	GTTACATGAATTTGGTGATAGTCAAGATTAGCAGATCCTAATGCAACAAG	CTTGTTGCATGAGGATCTGCCAATCTTGACGATCACCAAAGTCATGTAAC	10,20,30,40,
SO2452-1_MM4_random1	0.141518	GTTACATGACTTTGGTGATAGGCAAGATTGGCAGATCATCATGAAACAAG	CTTGTTGCATGAGGATCTGCCAATCTTGACGATCACCAAAGTCATGTAAC	20,22,38,44,
SO2452-1_MM4_random2	0.521069	GTGACATGACTTTGGTGATCGTCAAAATTGGCAGATCCTCATGCAACAAA	CTTGTTGCATGAGGATCTGCCAATCTTGACGATCACCAAAGTCATGTAAC	3,26,50,
SO2452-1_MM4_random3	0.551887	ATTAAATGGCTTTGGTGATCGTCAAGATTGGCAGATCCTCATGAAACAAG	CTTGTTGCATGAGGATCTGCCAATCTTGACGATCACCAAAGTCATGTAAC	1,5,9,44,
SO2452-1_MM5	0.00966863	GTTACATGGCTTTGGTAATCGTCAGGATTGGCAAATCCTCAGGCAACAAG	CTTGTTGCATGAGGATCTGCCAATCTTGACGATCACCAAAGTCATGTAAC	9,17,25,34,42,
SO2452-1_MM5_random1	0.108095	GTTACATGACTTTAGTGGTCGTCAAGATTGGCAGAGCCTCGTGCAACAAA	CTTGTTGCATGAGGATCTGCCAATCTTGACGATCACCAAAGTCATGTAAC	14,18,36,41,50,
SO2452-1_MM5_random2	0.05862	GTTGCATGACTTGGGTGATCGTCAAGATTGGCAAATCCTCAGACAACAAG	CTTGTTGCATGAGGATCTGCCAATCTTGACGATCACCAAAGTCATGTAAC	4,13,34,42,43,
SO2452-1_MM5_random3	0.00768441	GTTACATGACTTTGGTGATAGTCAGGATTGACAGATCCTCGTGAAACAAG	CTTGTTGCATGAGGATCTGCCAATCTTGACGATCACCAAAGTCATGTAAC	20,25,31,41,44,
SO2452-1_MM6	0.00801073	GTTACAGGACTTTGATGATCGGCAAGATGGGCAGAGCCTCATACAACAAG	CTTGTTGCATGAGGATCTGCCAATCTTGACGATCACCAAAGTCATGTAAC	7,15,22,29,36,43,
SO2452-1_MM6_random1	0.166293	GTTACGTGACTTTGATGGGCGTCAAGATTGGCAGATCCTCAGGCAACAAG	CTTGTTGCATGAGGATCTGCCAATCTTGACGATCACCAAAGTCATGTAAC	6,15,18,19,42,
SO2452-1_MM6_random2	0.0354655	GTTACATGACTTTGGTGGTCATCAAGATTGACAGATCCTCATGCGACAAA	CTTGTTGCATGAGGATCTGCCAATCTTGACGATCACCAAAGTCATGTAAC	18,21,31,45,50,
SO2452-1_MM6_random3	0.027181	GTTGCATAACTTTGGTGATCGTCAAAATTAGCAGGTCCTCATGCAACAAG	CTTGTTGCATGAGGATCTGCCAATCTTGACGATCACCAAAGTCATGTAAC	4,8,26,30,35,
SO2452-1_MM7	0.00190986	GTTACAGGACTTGGGTGAGCGTCAGGATTGACAGATACTCATACAACAAG	CTTGTTGCATGAGGATCTGCCAATCTTGACGATCACCAAAGTCATGTAAC	7,13,19,25,31,37,43,
SO2452-1_MM7_random1	0.0169471	GTGACAGGACGTTAGTGATCGTCAAGATTGACAGAGCCTCATGCAGCAAG	CTTGTTGCATGAGGATCTGCCAATCTTGACGATCACCAAAGTCATGTAAC	3,7,11,14,31,36,46,
SO2452-1_MM7_random2	0.142792	GTTACGTGGCTGTGGGAATCGTCAAGATTGGCAGATCCTCATGCGACGAG	CTTGTTGCATGAGGATCTGCCAATCTTGACGATCACCAAAGTCATGTAAC	6,9,12,16,17,45,48,
SO2452-1_MM7_random3	0.00463401	GTTACATAACGTTGGGGATCATCAAGATTGGAAGATCCTCATGCAGCAAG	CTTGTTGCATGAGGATCTGCCAATCTTGACGATCACCAAAGTCATGTAAC	8,11,16,21,32,46,
